# Supplementary material for: Robust Fall Army Worm detection in maize using multimodal RGB and thermal image fusion
Source: Sci Rep. 2025 Dec 25;16:464. doi: 10.1038/s41598-025-29784-8 (PMC12775024; doi:10.1038/s41598-025-29784-8)
Supplement: Supplementary file 1 — Supplementary Material 1 [file 41598_2025_29784_MOESM1_ESM.zip]

Archive with 9 entries (8 files):
- Supplementary Code/
- Supplementary Code/RGB_Thermal Fusion.py
- __MACOSX/Supplementary Code/._RGB_Thermal Fusion.py
- Supplementary Code/.DS_Store
- __MACOSX/Supplementary Code/._.DS_Store
- Supplementary Code/requirements.txt
- __MACOSX/Supplementary Code/._requirements.txt
- Supplementary Code/README.md
- __MACOSX/Supplementary Code/._README.md
