# Supplementary material for: Robust Fall Army Worm detection in maize using multimodal RGB and thermal image fusion
Source: Sci Rep. 2025 Dec 25;16:464. doi: 10.1038/s41598-025-29784-8 (PMC12775024; doi:10.1038/s41598-025-29784-8)
Supplement: Supplementary file 1 — Supplementary Material 1 [file 41598_2025_29784_MOESM1_ESM.zip › Supplementary Code/RGB_Thermal Fusion.py]

#!/usr/bin/env python
# coding: utf-8

# In[ ]:


# =============================================================================
# Description:
# This code implements the full pipeline described in the associated manuscript, including:
#   (1) Feature-level fusion using CNN and DNN architectures
#   (2) PCA-based visualization of fused features
#   (3) Image-level fusion using a modified Vision Transformer (ViT)
#   (4) Ablation study with RGB-only, Thermal-only, No-fusion, and ViT-fusion configurations
#
# Dataset Availability:
# The dataset used in this study is publicly available on the Figshare repository:
# https://figshare.com/s/677d2384ba6e02db9230
# DOI: 10.6084/m9.figshare.28388018
#
# Corresponding Data Article:
# Sandhya P, Venkataramana B, Kumar T.P., and Sujatha R. (2025)
# "Thermal and RGB image dataset for detection and management of Fall Army Worm (FAW) infestation in maize"
# Frontiers in Agronomy. doi: 10.3389/fagro.2025.1629681
#
# Requirements:
# Python 3.10+
# torch >= 2.0
# torchvision >= 0.15
# numpy, matplotlib, scikit-learn, opencv-python, tqdm
#
# Instructions:
# 1. Download the dataset from Figshare and set its path in `data_path`.
# 2. Run each section sequentially:
#       - Feature-level fusion
#       - PCA visualization
#       - Image-level (ViT) fusion
#       - Ablation study
# 3. Outputs will be displayed as runtime logs or saved automatically (where applicable).
# =============================================================================


# In[ ]:


## Feature level fusion (CNN+DNN)


# In[ ]:


import os
import torch
from torch import nn
from torch.utils.data import Dataset, DataLoader
import torchvision.transforms as T
from PIL import Image
from torch.optim import Adam
from transformers import ViTForImageClassification, ViTConfig
import torch.nn.functional as F

# Resize function to preserve aspect ratio and center crop or pad to 224x224
def resize_with_aspect_ratio(img, target_size=224):
    w, h = img.size
    scale_factor = target_size / float(max(w, h))
    new_w = int(w * scale_factor)
    new_h = int(h * scale_factor)
    
    img = img.resize((new_w, new_h), Image.Resampling.LANCZOS)
    
    # Create a new image of size 224x224 and paste the resized image at the center
    new_img = Image.new("RGB", (target_size, target_size), (0, 0, 0))  # Black background
    new_img.paste(img, ((target_size - new_w) // 2, (target_size - new_h) // 2))
    
    return new_img

# Custom transformation with aspect ratio preservation
transform = T.Compose([
    T.Lambda(lambda img: resize_with_aspect_ratio(img, 224)),  # Preserve aspect ratio and resize
    T.ToTensor(),
    T.Normalize(mean=[0.485, 0.456, 0.406], std=[0.229, 0.224, 0.225])  # Standard ViT normalization
])

# Custom dataset class for paired RGB and thermal images
class PairedImageDataset(Dataset):
    def __init__(self, root_dir, transform=None):
        self.root_dir = root_dir
        self.transform = transform
        
        # Initialize lists to hold image pairs and labels
        self.image_pairs = []
        
        # Iterate through 'FAW' and 'HEALTHY' categories to collect RGB and thermal images
        for label, category in enumerate(['FAW', 'HEALTHY']):
            category_dir = os.path.join(self.root_dir, category)
            
            # Paths to the RGB and thermal subdirectories
            rgb_dir = os.path.join(category_dir, 'rgb')
            thermal_dir = os.path.join(category_dir, 'thermal')
            
            # Get sorted lists of filenames for RGB and thermal images
            rgb_files = sorted(os.listdir(rgb_dir))
            thermal_files = sorted(os.listdir(thermal_dir))
            
            # Ensure there is a corresponding thermal image for each RGB image
            assert len(rgb_files) == len(thermal_files), f"RGB and thermal images don't match in number for {category}"
            
            # Store the paths to image pairs and their labels
            for rgb_file, thermal_file in zip(rgb_files, thermal_files):
                rgb_path = os.path.join(rgb_dir, rgb_file)
                thermal_path = os.path.join(thermal_dir, thermal_file)
                self.image_pairs.append((rgb_path, thermal_path, label))
        
    def __len__(self):
        return len(self.image_pairs)

    def __getitem__(self, idx):
        # Retrieve the paths and label for the current index
        rgb_path, thermal_path, label = self.image_pairs[idx]
    
        # Load the images
        rgb_img = Image.open(rgb_path).convert("RGB")
        thermal_img = Image.open(thermal_path).convert("RGB")  # Assuming thermal is in false-color format
    
        # Apply transformations
        if self.transform:
            rgb_img = self.transform(rgb_img)
            thermal_img = self.transform(thermal_img)
    
        # Return the RGB image, thermal image, and the label separately
        return rgb_img, thermal_img, label

# Define Feature Extractors for RGB and Thermal (CNNs)
class RGBFeatureExtractor(nn.Module):
    def __init__(self, in_channels=3, out_channels=64):
        super(RGBFeatureExtractor, self).__init__()
        self.conv1 = nn.Conv2d(in_channels, out_channels, kernel_size=3, stride=1, padding=1)
        self.conv2 = nn.Conv2d(out_channels, out_channels * 2, kernel_size=3, stride=1, padding=1)
        self.pool = nn.MaxPool2d(2, 2)  # Pooling layer

        self.fc = None  # Placeholder to be updated dynamically

    def forward(self, x):
        x = self.pool(F.relu(self.conv1(x)))  # Apply Conv + Pooling
        x = self.pool(F.relu(self.conv2(x)))  # Apply Conv + Pooling
        
        # Flatten all dimensions except batch size
        x = torch.flatten(x, 1)
        
        # Dynamically initialize the fully connected layer
        if self.fc is None:
            flattened_size = x.size(1)  # Get the flattened size
            self.fc = nn.Linear(flattened_size, 256)  # Create a new FC layer with the correct input size
        
        x = F.relu(self.fc(x))  # Fully connected layer
        return x

class ThermalFeatureExtractor(nn.Module):
    def __init__(self):
        super(ThermalFeatureExtractor, self).__init__()
        self.conv1 = nn.Conv2d(3, 64, kernel_size=3, padding=1)
        self.conv2 = nn.Conv2d(64, 128, kernel_size=3, padding=1)
        self.pool = nn.MaxPool2d(2, 2)
        
        # Directly use the flattened size
        self.fc = nn.Linear(128 * 56 * 56, 256)  # Output size: 128 * 56 * 56 = 401408

    def forward(self, x):
        x = F.relu(self.conv1(x))
        x = self.pool(x)
        x = F.relu(self.conv2(x))
        x = self.pool(x)
        
        x = torch.flatten(x, 1)
        x = F.relu(self.fc(x))  # Fully connected layer
        return x

# Fusion DNN Class
class FusionDNN(nn.Module):
    def __init__(self, input_dim=512, hidden_dim=512):
        super(FusionDNN, self).__init__()
        
        # Correct the input_dim based on the size of the fused features (512 in this case)
        self.fc1 = nn.Linear(input_dim, hidden_dim * 2)  # Here, input_dim is 512
        self.fc2 = nn.Linear(hidden_dim * 2, hidden_dim)
        self.fc3 = nn.Linear(hidden_dim, 2)  # For binary classification (output 2 classes)

        self.relu = nn.ReLU()
        self.dropout = nn.Dropout(p=0.5)

    def forward(self, x):
        x = self.relu(self.fc1(x))
        x = self.dropout(x)
        x = self.relu(self.fc2(x))
        x = self.fc3(x)
        return x

# Define the Fusion Model with DNN
class FeatureLevelFusionWithDNNModel(nn.Module):
    def __init__(self, vit_model, rgb_extractor, thermal_extractor, fusion_dnn):
        super(FeatureLevelFusionWithDNNModel, self).__init__()
        
        # Store the models as attributes of this class
        self.vit = vit_model
        self.rgb_extractor = rgb_extractor
        self.thermal_extractor = thermal_extractor
        self.fusion_dnn = fusion_dnn

    def forward(self, rgb_input, thermal_input):
        # Extract RGB features
        rgb_features = self.rgb_extractor(rgb_input)
        
        # Extract thermal features
        thermal_features = self.thermal_extractor(thermal_input)

        # Fuse the RGB and thermal features
        fused_features = torch.cat((rgb_features, thermal_features), dim=1)
        
        # Pass the fused features through the fusion DNN
        output = self.fusion_dnn(fused_features)
        return output

# Assuming you have the following directory structure:
root_dir = "path_to_dataset"  # This contains the 'FAW' and 'HEALTHY' subdirectories

# Create a dataset instance
train_dataset = PairedImageDataset(root_dir=root_dir, transform=transform)

# Create DataLoader
train_loader = DataLoader(train_dataset, batch_size=32, shuffle=True)

# Now, you can train your model with the dataset that contains both FAW and HEALTHY images and labels.

# Define device (either CUDA or CPU)
device = torch.device("cuda" if torch.cuda.is_available() else "cpu")

# Instantiate your model
vit_config = ViTConfig.from_pretrained("google/vit-base-patch16-224-in21k")
vit_model = ViTForImageClassification(vit_config)

# Feature extractors and fusion DNN
rgb_extractor = RGBFeatureExtractor(in_channels=3, out_channels=64)
thermal_extractor = ThermalFeatureExtractor()
fusion_dnn = FusionDNN(input_dim=512)

# Instantiate the full model
model = FeatureLevelFusionWithDNNModel(vit_model, rgb_extractor, thermal_extractor, fusion_dnn)

# Move the model to the device (GPU/CPU)
model.to(device)

# Optimizer and loss function
optimizer = Adam(model.parameters(), lr=0.0001)
loss_fn = nn.CrossEntropyLoss()

# Training loop
epochs = 10
for epoch in range(epochs):
    model.train()  # Set the model to training mode
    running_loss = 0.0
    running_accuracy = 0.0
    
    for batch_idx, (rgb_data, thermal_data, labels) in enumerate(train_loader):
        
        # Move data to device (GPU/CPU)
        rgb_data, thermal_data, labels = rgb_data.to(device), thermal_data.to(device), labels.to(device)
        
        # Zero the gradients
        optimizer.zero_grad()
        
        # Forward pass: Get model predictions
        outputs = model(rgb_data, thermal_data)
        
        # Compute loss
        loss = loss_fn(outputs, labels)  # CrossEntropyLoss
        
        # Backpropagation
        loss.backward()
        optimizer.step()
        
        # Calculate accuracy
        _, predicted = torch.max(outputs, 1)  # Get the predicted class labels
        accuracy = (predicted == labels).float().mean()  # Compute accuracy for this batch
        
        # Accumulate loss and accuracy
        running_loss += loss.item()
        running_accuracy += accuracy.item()

        # Print stats every 10 batches (or any frequency you prefer)
        if (batch_idx + 1) % 10 == 0:
            print(f"Epoch [{epoch + 1}/{epochs}], Batch [{batch_idx + 1}/{len(train_loader)}], "
                  f"Loss: {loss.item():.4f}, Accuracy: {accuracy.item():.4f}")
    
    # Average loss and accuracy for the epoch
    avg_loss = running_loss / len(train_loader)
    avg_accuracy = running_accuracy / len(train_loader)
    
    print(f"Epoch [{epoch + 1}/{epochs}], Avg Loss: {avg_loss:.4f}, Avg Accuracy: {avg_accuracy:.4f}")

    # Optionally, save the model checkpoint after each epoch
    torch.save(model.state_dict(), f"model_epoch_{epoch + 1}.pth")

# After training, you can save the model
torch.save(model.state_dict(), "final_model.pth")


# In[ ]:


from sklearn.metrics import precision_score, recall_score, f1_score, roc_auc_score
import torch
import numpy as np
from torch.utils.data import random_split

# Function to evaluate the model
def evaluate_model(model, dataloader, device):
    model.eval()  # Set the model to evaluation mode

    all_labels = []
    all_preds = []

    with torch.no_grad():
        for rgb_data, thermal_data, labels in dataloader:
            rgb_data, thermal_data, labels = rgb_data.to(device), thermal_data.to(device), labels.to(device)

            # Forward pass
            outputs = model(rgb_data, thermal_data)

            # Get predictions (take the class with the highest logit score)
            _, preds = torch.max(outputs, 1)

            # Collect all labels and predictions
            all_labels.extend(labels.cpu().numpy())
            all_preds.extend(preds.cpu().numpy())

    # Calculate the metrics
    accuracy = np.mean(np.array(all_labels) == np.array(all_preds))
    precision = precision_score(all_labels, all_preds)
    recall = recall_score(all_labels, all_preds)
    f1 = f1_score(all_labels, all_preds)
    auc = roc_auc_score(all_labels, all_preds)

    return accuracy, precision, recall, f1, auc

# Create a test set (split from the original dataset)
train_size = int(0.8 * len(train_dataset))  # 80% for training
test_size = len(train_dataset) - train_size  # 20% for testing

train_data, test_data = random_split(train_dataset, [train_size, test_size])

# Create DataLoaders for both training and test sets
train_loader = DataLoader(train_data, batch_size=32, shuffle=True)
test_loader = DataLoader(test_data, batch_size=32, shuffle=False)

# Example usage (for training and testing):
train_accuracy, train_precision, train_recall, train_f1, train_auc = evaluate_model(model, train_loader, device)
test_accuracy, test_precision, test_recall, test_f1, test_auc = evaluate_model(model, test_loader, device)

# Print the results
print(f"Train Accuracy: {train_accuracy:.4f}, Precision: {train_precision:.4f}, Recall: {train_recall:.4f}, F1-score: {train_f1:.4f}, AUC: {train_auc:.4f}")
print(f"Test Accuracy: {test_accuracy:.4f}, Precision: {test_precision:.4f}, Recall: {test_recall:.4f}, F1-score: {test_f1:.4f}, AUC: {test_auc:.4f}")


# In[ ]:


import matplotlib.pyplot as plt
from sklearn.metrics import roc_curve, auc

def evaluate_model_with_roc(model, dataloader, device):
    model.eval()  # Set the model to evaluation mode

    all_labels = []
    all_preds = []
    all_probs = []

    with torch.no_grad():
        for rgb_data, thermal_data, labels in dataloader:
            rgb_data, thermal_data, labels = rgb_data.to(device), thermal_data.to(device), labels.to(device)

            # Forward pass
            outputs = model(rgb_data, thermal_data)
            probs = torch.softmax(outputs, dim=1)[:, 1]  # Get probability of class 1 (positive class)

            # Get predictions (take the class with the highest logit score)
            _, preds = torch.max(outputs, 1)

            # Collect all labels and predictions
            all_labels.extend(labels.cpu().numpy())
            all_preds.extend(preds.cpu().numpy())
            all_probs.extend(probs.cpu().numpy())

    # Compute ROC curve and AUC
    fpr, tpr, _ = roc_curve(all_labels, all_probs)
    roc_auc = auc(fpr, tpr)

    # Plot ROC curve
    plt.figure()
    plt.plot(fpr, tpr, color='darkorange', lw=2, label='ROC curve (area = %0.2f)' % roc_auc)
    plt.plot([0, 1], [0, 1], color='navy', lw=2, linestyle='--')
    plt.xlim([0.0, 1.0])
    plt.ylim([0.0, 1.05])
    plt.xlabel('False Positive Rate')
    plt.ylabel('True Positive Rate')
    plt.title('Receiver Operating Characteristic (ROC) Curve')
    plt.legend(loc="lower right")
    plt.show()

    return roc_auc

roc_auc_train = evaluate_model_with_roc(model, train_loader, device)
roc_auc_test = evaluate_model_with_roc(model, test_loader, device)


# In[ ]:


from sklearn.model_selection import StratifiedKFold
from sklearn.metrics import precision_score, recall_score, f1_score, roc_auc_score

def cross_validate_model(model, dataset, num_splits=5, batch_size=32, device="cuda"):
    # Stratified K-Folds cross-validation
    skf = StratifiedKFold(n_splits=num_splits, shuffle=True, random_state=42)
    all_train_metrics = []
    all_test_metrics = []

    for train_idx, test_idx in skf.split(dataset, [label for _, _, label in dataset]):
        train_subset = torch.utils.data.Subset(dataset, train_idx)
        test_subset = torch.utils.data.Subset(dataset, test_idx)
        
        train_loader = DataLoader(train_subset, batch_size=batch_size, shuffle=True)
        test_loader = DataLoader(test_subset, batch_size=batch_size, shuffle=False)

        # Train model (reset model weights if needed)
        model.train()
        optimizer = Adam(model.parameters(), lr=1e-4)
        for epoch in range(1):
            for rgb_data, thermal_data, labels in train_loader:
                rgb_data, thermal_data, labels = rgb_data.to(device), thermal_data.to(device), labels.to(device)
                optimizer.zero_grad()
                outputs = model(rgb_data, thermal_data)
                loss = loss_fn(outputs, labels)
                loss.backward()
                optimizer.step()

        # Evaluate on both train and test sets
        train_metrics = evaluate_model(model, train_loader, device)
        test_metrics = evaluate_model(model, test_loader, device)

        all_train_metrics.append(train_metrics)
        all_test_metrics.append(test_metrics)

    # Compute average metrics across all folds
    avg_train_metrics = np.mean(all_train_metrics, axis=0)
    avg_test_metrics = np.mean(all_test_metrics, axis=0)
    return avg_train_metrics, avg_test_metrics

# Example usage:
model = FeatureLevelFusionWithDNNModel(vit_model, rgb_extractor, thermal_extractor, fusion_dnn).to(device)
avg_train_metrics, avg_test_metrics = cross_validate_model(model, train_dataset, num_splits=5, batch_size=32, device=device)
print(f"Avg Train Metrics: {avg_train_metrics}")
print(f"Avg Test Metrics: {avg_test_metrics}")


# In[ ]:


import numpy as np
import torch
import matplotlib.pyplot as plt
from sklearn.metrics import precision_recall_curve, confusion_matrix, ConfusionMatrixDisplay
from sklearn.metrics import precision_score, recall_score, f1_score, roc_auc_score
from torch.utils.data import DataLoader

def plot_precision_recall_curve(all_labels, all_probs):
    # Compute precision, recall, and thresholds
    precision, recall, _ = precision_recall_curve(all_labels, all_probs)

    # Plot Precision-Recall curve
    plt.figure(figsize=(8, 6))
    plt.plot(recall, precision, color='blue', lw=2, label='Precision-Recall curve')
    plt.xlabel('Recall')
    plt.ylabel('Precision')
    plt.title('Precision-Recall Curve')
    plt.legend(loc='lower left')
    plt.show()

def plot_confusion_matrix(all_labels, all_preds, class_names=["FAW", "Healthy"]):
    # Compute confusion matrix
    cm = confusion_matrix(all_labels, all_preds)
    
    # Plot confusion matrix
    fig, ax = plt.subplots(figsize=(6, 6))
    disp = ConfusionMatrixDisplay(confusion_matrix=cm, display_labels=class_names)
    disp.plot(cmap='Blues', ax=ax)
    plt.title("Confusion Matrix")
    plt.show()

def evaluate_model_with_metrics(model, dataloader, device):
    model.eval()  # Set the model to evaluation mode

    all_labels = []
    all_preds = []
    all_probs = []

    with torch.no_grad():
        for rgb_data, thermal_data, labels in dataloader:
            rgb_data, thermal_data, labels = rgb_data.to(device), thermal_data.to(device), labels.to(device)

            # Forward pass
            outputs = model(rgb_data, thermal_data)
            probs = torch.softmax(outputs, dim=1)[:, 1]  # Get probability of class 1 (positive class)

            # Get predictions (take the class with the highest logit score)
            _, preds = torch.max(outputs, 1)

            # Collect all labels and predictions
            all_labels.extend(labels.cpu().numpy())
            all_preds.extend(preds.cpu().numpy())
            all_probs.extend(probs.cpu().numpy())

    # Compute Precision-Recall Curve and Confusion Matrix
    plot_precision_recall_curve(all_labels, all_probs)
    plot_confusion_matrix(all_labels, all_preds)

    # Calculate metrics
    accuracy = np.mean(np.array(all_labels) == np.array(all_preds))
    precision = precision_score(all_labels, all_preds)
    recall = recall_score(all_labels, all_preds)
    f1 = f1_score(all_labels, all_preds)
    auc = roc_auc_score(all_labels, all_probs)

    return accuracy, precision, recall, f1, auc

# Example usage:
device = torch.device("cuda" if torch.cuda.is_available() else "cpu")
model = FeatureLevelFusionWithDNNModel(vit_model, rgb_extractor, thermal_extractor, fusion_dnn).to(device)

# Assuming test_loader is already defined
test_accuracy, test_precision, test_recall, test_f1, test_auc = evaluate_model_with_metrics(model, test_loader, device)

# Print metrics
print(f"Test Accuracy: {test_accuracy:.4f}, Precision: {test_precision:.4f}, Recall: {test_recall:.4f}, F1-score: {test_f1:.4f}, AUC: {test_auc:.4f}")


# In[ ]:


##PCA Visualization of fused features


# In[ ]:


import matplotlib.pyplot as plt
import numpy as np
import torch
from sklearn.decomposition import PCA
from sklearn.manifold import TSNE

# Function to visualize images (RGB or Thermal)
def show_image(img_tensor, title="Image"):
    img = img_tensor.permute(1, 2, 0).cpu().numpy()  # Convert from (C, H, W) to (H, W, C)
    img = np.clip(img, 0, 1)  # Ensure image is within [0, 1] range
    plt.imshow(img)
    plt.title(title)
    plt.axis('off')
    plt.show()

# Function to visualize the fused features using PCA or t-SNE
def visualize_fused_features(fused_features, labels, method='PCA'):
    # Reduce dimensionality of the fused features for visualization
    if method == 'PCA':
        reducer = PCA(n_components=2)
    elif method == 'tSNE':
        reducer = TSNE(n_components=2)
    else:
        raise ValueError("Unsupported method. Use 'PCA' or 'tSNE'.")
    
    # Apply the dimensionality reduction
    reduced_features = reducer.fit_transform(fused_features.cpu().detach().numpy())
    
    # Create scatter plot of the reduced features
    plt.figure(figsize=(8, 6))
    plt.scatter(reduced_features[:, 0], reduced_features[:, 1], c=labels.cpu().numpy(), cmap='viridis', alpha=0.7)
    plt.colorbar(label="Class")
    plt.title(f"Fused Feature Visualization ({method})")
    plt.show()

# Modify the training loop to include visualization after feature extraction and fusion
from sklearn.decomposition import PCA
import matplotlib.pyplot as plt

# Function to apply PCA and visualize the fused features
def plot_pca(features, labels):
    pca = PCA(n_components=2)
    reduced_features = pca.fit_transform(features.cpu().detach().numpy())

    # Create a scatter plot of the reduced features
    plt.figure(figsize=(8, 6))
    plt.scatter(reduced_features[:, 0], reduced_features[:, 1], c=labels.cpu().numpy(), cmap='viridis', alpha=0.7)
    plt.colorbar(label="Class")
    plt.title("PCA of Fused Features")
    plt.show()

# Modify the training loop to include visualization after feature extraction and fusion
epochs = 1
for epoch in range(epochs):
    model.train()  # Set the model to training mode
    running_loss = 0.0
    running_accuracy = 0.0
    
    for batch_idx, (rgb_data, thermal_data, labels) in enumerate(train_loader):
        
        # Move data to device (GPU/CPU)
        rgb_data, thermal_data, labels = rgb_data.to(device), thermal_data.to(device), labels.to(device)
        
        # Zero the gradients
        optimizer.zero_grad()
        
        # Forward pass: Get model predictions
        outputs = model(rgb_data, thermal_data)
        
        # Compute loss
        loss = loss_fn(outputs, labels)  # CrossEntropyLoss
        
        # Backpropagation
        loss.backward()
        optimizer.step()
        
        # Calculate accuracy
        _, predicted = torch.max(outputs, 1)  # Get the predicted class labels
        accuracy = (predicted == labels).float().mean()  # Compute accuracy for this batch
        
        # Accumulate loss and accuracy
        running_loss += loss.item()
        running_accuracy += accuracy.item()

        # Optionally visualize the RGB, thermal images, and fused features every few batches
        if (batch_idx + 1) % 10 == 0:
            print(f"Epoch [{epoch + 1}/{epochs}], Batch [{batch_idx + 1}/{len(train_loader)}], "
                  f"Loss: {loss.item():.4f}, Accuracy: {accuracy.item():.4f}")
            
            # Visualize sample images from the batch
            show_image(rgb_data[0], title="Sample RGB Image")
            show_image(thermal_data[0], title="Sample Thermal Image")
            
            # Extract RGB and thermal features from the model (before fusion)
            rgb_features = model.rgb_extractor(rgb_data)
            thermal_features = model.thermal_extractor(thermal_data)
            
            # Check the shape of the feature maps
            print(f"RGB Feature Shape: {rgb_features.shape}")
            print(f"Thermal Feature Shape: {thermal_features.shape}")
            
            # Visualize the features (RGB and thermal) before fusion
            if rgb_features.dim() == 2:  # Flattened features (2D)
                print("Feature maps are flattened. Visualizing with PCA.")
                plot_pca(rgb_features, labels)
                plot_pca(thermal_features, labels)
            
            # Fuse the features
            fused_features = torch.cat((rgb_features, thermal_features), dim=1)
            
            # Visualize the fused features using PCA
            plot_pca(fused_features, labels)  # Visualize the fused features

    # Average loss and accuracy for the epoch
    avg_loss = running_loss / len(train_loader)
    avg_accuracy = running_accuracy / len(train_loader)
    
    print(f"Epoch [{epoch + 1}/{epochs}], Avg Loss: {avg_loss:.4f}, Avg Accuracy: {avg_accuracy:.4f}")

    # Optionally, save the model checkpoint after each epoch
    torch.save(model.state_dict(), f"model_epoch_{epoch + 1}.pth")

# After training, you can save the model
torch.save(model.state_dict(), "final_model.pth")


# In[ ]:


print(f"RGB Feature Shape: {rgb_features.shape}")
print(f"Thermal Feature Shape: {thermal_features.shape}")


# In[ ]:


## PCA - Feature fusion


# In[ ]:


# ==========================================================
# Visualization & Training Module for RGB–Thermal Fusion
# ==========================================================

import torch
import matplotlib.pyplot as plt
import numpy as np
from sklearn.decomposition import PCA
from sklearn.manifold import TSNE

# -------------------------------
# Visualization Utility Functions
# -------------------------------

def show_image(img_tensor, title="Image"):
    """
    Display a single RGB or thermal image.
    Converts (C, H, W) tensor to (H, W, C) for plotting.
    """
    img = img_tensor.permute(1, 2, 0).cpu().numpy()
    img = np.clip(img, 0, 1)
    plt.imshow(img)
    plt.title(title)
    plt.axis('off')
    plt.show()


def visualize_fused_features(fused_features, labels, method='PCA'):
    """
    Visualize fused features in 2D using PCA or t-SNE.
    """
    if method == 'PCA':
        reducer = PCA(n_components=2)
    elif method == 'tSNE':
        reducer = TSNE(n_components=2)
    else:
        raise ValueError("Unsupported method. Use 'PCA' or 'tSNE'.")

    reduced_features = reducer.fit_transform(fused_features.cpu().detach().numpy())

    plt.figure(figsize=(8, 6))
    plt.scatter(
        reduced_features[:, 0],
        reduced_features[:, 1],
        c=labels.cpu().numpy(),
        cmap='viridis',
        alpha=0.7
    )
    plt.colorbar(label="Class")
    plt.title(f"Fused Feature Visualization ({method})")
    plt.show()


def plot_pca(features, labels):
    """
    Apply PCA to a given feature matrix and visualize class separability.
    """
    pca = PCA(n_components=2)
    reduced_features = pca.fit_transform(features.cpu().detach().numpy())

    plt.figure(figsize=(8, 6))
    plt.scatter(
        reduced_features[:, 0],
        reduced_features[:, 1],
        c=labels.cpu().numpy(),
        cmap='viridis',
        alpha=0.7
    )
    plt.colorbar(label="Class")
    plt.title("PCA of Fused Features")
    plt.show()


# -------------------------------
# Training Loop with Visualization
# -------------------------------

epochs = 1  # Set number of epochs (adjustable)
for epoch in range(epochs):
    model.train()
    running_loss = 0.0
    running_accuracy = 0.0

    for batch_idx, (rgb_data, thermal_data, labels) in enumerate(train_loader):
        # Move tensors to the computing device (GPU or CPU)
        rgb_data, thermal_data, labels = rgb_data.to(device), thermal_data.to(device), labels.to(device)

        # Reset gradients
        optimizer.zero_grad()

        # Forward pass
        outputs = model(rgb_data, thermal_data)

        # Compute loss
        loss = loss_fn(outputs, labels)

        # Backward pass and optimization
        loss.backward()
        optimizer.step()

        # Compute batch accuracy
        _, predicted = torch.max(outputs, 1)
        accuracy = (predicted == labels).float().mean()

        running_loss += loss.item()
        running_accuracy += accuracy.item()

        # Visualization every 10 batches (optional)
        if (batch_idx + 1) % 10 == 0:
            print(f"Epoch [{epoch + 1}/{epochs}], Batch [{batch_idx + 1}/{len(train_loader)}], "
                  f"Loss: {loss.item():.4f}, Accuracy: {accuracy.item():.4f}")

            # Display sample RGB and Thermal images
            show_image(rgb_data[0], title="Sample RGB Image")
            show_image(thermal_data[0], title="Sample Thermal Image")

            # Extract intermediate CNN features
            rgb_features = model.rgb_extractor(rgb_data)
            thermal_features = model.thermal_extractor(thermal_data)

            print(f"RGB Feature Shape: {rgb_features.shape}")
            print(f"Thermal Feature Shape: {thermal_features.shape}")

            # Visualize feature distributions (if flattened)
            if rgb_features.dim() == 2:
                plot_pca(rgb_features, labels)
                plot_pca(thermal_features, labels)

            # Fuse the features and visualize fused feature space
            fused_features = torch.cat((rgb_features, thermal_features), dim=1)
            plot_pca(fused_features, labels)

    # Epoch-level metrics
    avg_loss = running_loss / len(train_loader)
    avg_accuracy = running_accuracy / len(train_loader)
    print(f"Epoch [{epoch + 1}/{epochs}], Avg Loss: {avg_loss:.4f}, Avg Accuracy: {avg_accuracy:.4f}")

    # Save checkpoint
    torch.save(model.state_dict(), f"model_epoch_{epoch + 1}.pth")

# Final trained model
torch.save(model.state_dict(), "final_model.pth")
print("Training complete. Model saved as final_model.pth")


# In[ ]:


##image fusion (ViT)


# In[ ]:


import os
import torch
import torchvision.transforms as transforms
from torch.utils.data import Dataset, DataLoader
from PIL import Image

# Custom Normalize class for 6-channel input (RGB + Thermal)
class Normalize6Channels(object):
    def __init__(self, mean, std):
        # Make sure mean and std are in the shape (6, 1, 1)
        self.mean = torch.tensor(mean).view(-1, 1, 1)
        self.std = torch.tensor(std).view(-1, 1, 1)
    
    def __call__(self, tensor):
        return (tensor - self.mean) / self.std  # Normalize each channel independently

# Dataset class for hybrid image fusion
class HybridImageFusionDataset(Dataset):
    def __init__(self, root_dir, transform=None):
        self.root_dir = root_dir
        self.transform = transform
        self.categories = ['FAW', 'HEALTHY']
        self.rgb_paths = []
        self.thermal_paths = []
        
        # Load image paths for both categories
        for category in self.categories:
            rgb_dir = os.path.join(self.root_dir, category, 'RGB')
            thermal_dir = os.path.join(self.root_dir, category, 'THERMAL')
            
            rgb_files = sorted(os.listdir(rgb_dir))
            thermal_files = sorted(os.listdir(thermal_dir))

            # Debugging output
            print(f"Category: {category}")
            print(f"RGB directory: {rgb_dir}, Number of files: {len(rgb_files)}")
            print(f"Thermal directory: {thermal_dir}, Number of files: {len(thermal_files)}")

            # Ensure both directories have the same number of files
            if len(rgb_files) != len(thermal_files):
                print(f"Mismatch between RGB and thermal images in category {category}")
                continue

            # Append image paths
            for i in range(len(rgb_files)):
                self.rgb_paths.append(os.path.join(rgb_dir, rgb_files[i]))
                self.thermal_paths.append(os.path.join(thermal_dir, thermal_files[i]))

        print(f"Total Number of RGB images: {len(self.rgb_paths)}")
        print(f"Total Number of Thermal images: {len(self.thermal_paths)}")

    def __len__(self):
        return len(self.rgb_paths)

    def __getitem__(self, idx):
        # Load RGB and thermal images
        rgb_img = Image.open(self.rgb_paths[idx]).convert('RGB')
        thermal_img = Image.open(self.thermal_paths[idx]).convert('L')

        # Convert thermal image to 3 channels (RGB)
        thermal_img = thermal_img.convert('RGB')

        # Apply transformations (including resizing, converting to tensor)
        if self.transform:
            rgb_img = self.transform(rgb_img)
            thermal_img = self.transform(thermal_img)

        # Fuse RGB and thermal images by concatenating them along the channel axis
        fused_img = torch.cat([rgb_img, thermal_img], dim=0)  # Shape: (6, H, W)

        # Labels: 0 for FAW, 1 for healthy
        label = 0 if 'FAW' in self.rgb_paths[idx] else 1

        return fused_img, label

# Define normalization parameters for 6 channels (RGB + Thermal)
mean = [0.485, 0.456, 0.406, 0.5, 0.5, 0.5]  # Example: RGB mean values + thermal mean (arbitrary)
std = [0.229, 0.224, 0.225, 0.2, 0.2, 0.2]   # Example: RGB std values + thermal std (arbitrary)

# Update transformations to handle 6 channels
transform = transforms.Compose([
    transforms.Resize((224, 224)),  # Resize to match input size for ViT
    transforms.ToTensor(),  # Convert images to tensor (will be done after concatenation)
])

# Dataset initialization
train_dir = 'path_to_dataset'  # Update with your train directory path
dataset = HybridImageFusionDataset(root_dir=train_dir, transform=transform)

# DataLoader setup
train_loader = DataLoader(dataset, batch_size=4, shuffle=True)

# Define the Normalize6Channels transform separately for after concatenation
normalize_transform = Normalize6Channels(mean=mean, std=std)

# Check the shape of a batch and print the labels
for fused_img, label in train_loader:
    # Apply normalization after concatenation
    fused_img = normalize_transform(fused_img)

    print(fused_img.shape)  # Should be (batch_size, 6, 224, 224)
    print(f"Label: {label}")
    break  # Stop after one batch
    
import torch
import torch.nn as nn
from transformers import ViTForImageClassification, ViTConfig

class ViTFor6ChannelImageClassification(ViTForImageClassification):
    def __init__(self, config):
        super().__init__(config)
        
        # Access the patch embedding layer and modify it to accept 6 channels
        self.vit.embeddings.patch_embeddings.proj = nn.Conv2d(6, config.hidden_size, kernel_size=(16, 16), stride=(16, 16))

    def forward(self, pixel_values, labels=None):
        return super().forward(pixel_values=pixel_values, labels=labels)

# Load the pretrained ViT configuration
config = ViTConfig.from_pretrained("google/vit-base-patch16-224-in21k")
config.num_labels = 2  # For binary classification (FAW: 0, HEALTHY: 1)

# Initialize the modified model for 6-channel images
model = ViTFor6ChannelImageClassification(config)

# Print the model architecture to confirm the patch embedding modification
print(model)

from transformers import ViTConfig, ViTForImageClassification

# Load the pre-trained ViT model configuration
config = ViTConfig.from_pretrained("google/vit-base-patch16-224-in21k")

# Update the number of input channels to 6 (RGB + Thermal)
config.num_channels = 6

# Now initialize the model using this config
model = ViTFor6ChannelImageClassification(config)

from torch.optim import AdamW
from torch.utils.data import DataLoader
import torch

# Define the optimizer and loss function
optimizer = AdamW(model.parameters(), lr=1e-5)  # Choose a suitable learning rate
criterion = torch.nn.CrossEntropyLoss()

# Training loop
num_epochs = 1  # Set the number of epochs for training

model.train()  # Set the model to training mode

for epoch in range(num_epochs):
    running_loss = 0.0
    correct = 0
    total = 0

    for inputs, labels in train_loader:
        optimizer.zero_grad()  # Zero the gradients

        # Forward pass
        outputs = model(inputs)  # The inputs are your fused images
        loss = criterion(outputs.logits, labels)  # Outputs logits, labels should be 0 or 1

        # Backward pass
        loss.backward()
        optimizer.step()

        running_loss += loss.item()

        # Calculate accuracy
        _, predicted = torch.max(outputs.logits, 1)
        total += labels.size(0)
        correct += (predicted == labels).sum().item()

    epoch_loss = running_loss / len(train_loader)
    epoch_acc = 100 * correct / total

    print(f"Epoch {epoch + 1}/{num_epochs}, Loss: {epoch_loss:.4f}, Accuracy: {epoch_acc:.2f}%")
    
from torch.utils.data import random_split

# Split dataset into train and validation sets (80% train, 20% validation)
train_size = int(0.8 * len(dataset))
val_size = len(dataset) - train_size
train_dataset, val_dataset = random_split(dataset, [train_size, val_size])

# Create DataLoader for validation set
val_loader = DataLoader(val_dataset, batch_size=4, shuffle=False)  # Set shuffle=False for evaluation

# Now you can run the evaluation loop on the validation set

# Set the model to evaluation mode
model.eval()

correct = 0
total = 0

with torch.no_grad():  # No need to compute gradients during evaluation
    for inputs, labels in val_loader:  # Assuming you have a validation DataLoader `val_loader`
        outputs = model(inputs)
        _, predicted = torch.max(outputs.logits, 1)
        total += labels.size(0)
        correct += (predicted == labels).sum().item()

accuracy = 100 * correct / total
print(f"Validation Accuracy: {accuracy:.2f}%")


# In[ ]:


import torch
import numpy as np
import matplotlib.pyplot as plt
from torchvision import transforms
from PIL import Image

# Define the function for visualization after classification

def visualize_fused_image(fused_img, label, pred_label):
    """
    Visualize the RGB + Thermal fused image, and display the predicted label.
    Args:
        fused_img: The fused image (6 channels, [0, 1] range).
        label: True label (0 or 1 for FAW or Healthy).
        pred_label: Predicted label (0 or 1 for FAW or Healthy).
    """
    # Convert the fused image back to 3 channels (RGB)
    # The input is a 6-channel image, we need to split and merge the RGB channels and thermal channels
    rgb_img = fused_img[:3, :, :].permute(1, 2, 0).cpu().numpy()
    thermal_img = fused_img[3:, :, :].permute(1, 2, 0).cpu().numpy()

    # Normalize the images for better visualization
    rgb_img = np.clip(rgb_img, 0, 1)
    thermal_img = np.clip(thermal_img, 0, 1)

    # Display the RGB image, Thermal image, and Fused Image
    plt.figure(figsize=(12, 4))

    # Show RGB Image
    plt.subplot(1, 3, 1)
    plt.imshow(rgb_img)
    plt.title(f"RGB Image\nLabel: {'FAW' if label == 0 else 'Healthy'}")
    plt.axis('off')

    # Show Thermal Image
    plt.subplot(1, 3, 2)
    plt.imshow(thermal_img, cmap='hot')
    plt.title(f"Thermal Image")
    plt.axis('off')

    # Show Fused Image
    fused_rgb = (0.6 * rgb_img + 0.4 * thermal_img)  # Blend RGB and thermal for better visualization
    plt.subplot(1, 3, 3)
    plt.imshow(fused_rgb)
    plt.title(f"Fused Image\nPred: {'FAW' if pred_label == 0 else 'Healthy'}")
    plt.axis('off')

    plt.show()

# Inference function to run the model and get predictions
def infer_and_visualize(model, inputs, labels, normalize_transform):
    """
    Run inference on a batch of images, then visualize the fused image and prediction.
    Args:
        model: Pretrained ViT model
        inputs: Input tensor for the batch (fused images)
        labels: True labels (for visualization)
        normalize_transform: Normalize transform used during training
    """
    # Set the model to evaluation mode
    model.eval()

    # Run inference (no gradients required)
    with torch.no_grad():
        outputs = model(inputs)  # This gives logits
        _, pred_label = torch.max(outputs.logits, 1)  # Get the predicted label

    # Visualize the fused image and model's prediction
    visualize_fused_image(inputs[0], labels[0], pred_label[0].item())

# Example code to load a sample image and run the inference

# Assume that you have already loaded the dataset and have a batch ready
for fused_img, label in train_loader:
    # Apply normalization to the fused image
    fused_img = normalize_transform(fused_img)

    # Run inference and visualize the result for the first image in the batch
    infer_and_visualize(model, fused_img, label, normalize_transform)
    
    break  # Stop after one batch for visualization


# In[ ]:


## Unified ablation study


# In[ ]:


# Unified ablation notebook: RGB_only, Thermal_only, No_Fusion, ViT_with_Fusion
# Requirements: torch, torchvision, transformers, sklearn, matplotlib, seaborn, pillow, numpy
# Set experiment_type below to one of: 'RGB_only', 'Thermal_only', 'No_Fusion', 'ViT_with_Fusion'

experiment_type = "ViT_with_Fusion"  # change as needed

import os
import random
import numpy as np
import torch
from torch import nn
from torch.utils.data import Dataset, DataLoader, Subset
import torchvision.transforms as T
from PIL import Image
from torch.optim import Adam
import torch.nn.functional as F
from transformers import ViTForImageClassification, ViTConfig
from sklearn.metrics import (precision_score, recall_score, f1_score, roc_auc_score,
                             roc_curve, precision_recall_curve, confusion_matrix, auc)
import matplotlib.pyplot as plt
import seaborn as sns

# -------------------------
# Reproducibility
# -------------------------
SEED = 42
random.seed(SEED)
np.random.seed(SEED)
torch.manual_seed(SEED)
if torch.cuda.is_available():
    torch.cuda.manual_seed_all(SEED)

# -------------------------
# Configuration
# -------------------------
root_dir = "path_to_dataset"  # change to your dataset path
batch_size = 16
num_epochs = 10
lr = 1e-4
device = torch.device("cuda" if torch.cuda.is_available() else "cpu")
num_classes = 2

# -------------------------
# Utilities: resize preserving aspect ratio
# -------------------------
def resize_with_aspect_ratio(img, target_size=224):
    w, h = img.size
    scale_factor = target_size / float(max(w, h))
    new_w = int(w * scale_factor)
    new_h = int(h * scale_factor)
    img = img.resize((new_w, new_h), Image.Resampling.LANCZOS)
    new_img = Image.new("RGB", (target_size, target_size), (0, 0, 0))
    new_img.paste(img, ((target_size - new_w) // 2, (target_size - new_h) // 2))
    return new_img

# -------------------------
# Transforms
# -------------------------
# NOTE: For ViT image-level fusion we will concatenate channel-wise after transform
transform_rgb = T.Compose([
    T.Lambda(lambda img: resize_with_aspect_ratio(img, 224)),
    T.ToTensor(),
    T.Normalize(mean=[0.485, 0.456, 0.406], std=[0.229, 0.224, 0.225])
])
# If you want different normalization for thermal, define separately; here we use same to keep consistent
transform_thermal = transform_rgb

# -------------------------
# Dataset (paired RGB + thermal)
# -------------------------
class PairedImageDataset(Dataset):
    """Returns (rgb_tensor, thermal_tensor, label) for feature-level experiments.
       For ViT image-level fusion we will concatenate these two tensors in the training loop."""
    def __init__(self, root_dir, transform_rgb=None, transform_thermal=None):
        self.root_dir = root_dir
        self.transform_rgb = transform_rgb
        self.transform_thermal = transform_thermal
        self.image_pairs = []
        # Expect folder structure: root_dir/FAW/rgb, root_dir/FAW/thermal, root_dir/HEALTHY/rgb, root_dir/HEALTHY/thermal
        for label, category in enumerate(['FAW', 'HEALTHY']):  # label: 0 -> FAW, 1 -> HEALTHY
            rgb_dir = os.path.join(root_dir, category, 'rgb')
            thermal_dir = os.path.join(root_dir, category, 'thermal')
            rgb_files = sorted(os.listdir(rgb_dir))
            thermal_files = sorted(os.listdir(thermal_dir))
            assert len(rgb_files) == len(thermal_files), f"Mismatch in {category}: {len(rgb_files)} vs {len(thermal_files)}"
            for r, t in zip(rgb_files, thermal_files):
                self.image_pairs.append((os.path.join(rgb_dir, r), os.path.join(thermal_dir, t), label))

    def __len__(self):
        return len(self.image_pairs)

    def __getitem__(self, idx):
        rgb_path, thermal_path, label = self.image_pairs[idx]
        rgb_img = Image.open(rgb_path).convert("RGB")
        thermal_img = Image.open(thermal_path).convert("RGB")  # assuming false-color thermal stored as 3-channel
        if self.transform_rgb:
            rgb_tensor = self.transform_rgb(rgb_img)
        else:
            rgb_tensor = T.ToTensor()(rgb_img)
        if self.transform_thermal:
            thermal_tensor = self.transform_thermal(thermal_img)
        else:
            thermal_tensor = T.ToTensor()(thermal_img)
        return rgb_tensor, thermal_tensor, label

# -------------------------
# Model components
# -------------------------
class RGBFeatureExtractor(nn.Module):
    def __init__(self, in_channels=3, base_channels=64):
        super().__init__()
        self.conv1 = nn.Conv2d(in_channels, base_channels, kernel_size=3, stride=1, padding=1)
        self.conv2 = nn.Conv2d(base_channels, base_channels*2, kernel_size=3, stride=1, padding=1)
        self.pool = nn.MaxPool2d(2,2)
        # For 224 input: after two pools spatial size = 56, channels=128 -> flattened = 128*56*56
        self.fc = nn.Linear((base_channels*2) * 56 * 56, 256)

    def forward(self, x):
        x = self.pool(F.relu(self.conv1(x)))
        x = self.pool(F.relu(self.conv2(x)))
        x = torch.flatten(x, 1)
        x = F.relu(self.fc(x))
        return x

class ThermalFeatureExtractor(nn.Module):
    def __init__(self):
        super().__init__()
        self.conv1 = nn.Conv2d(3, 64, kernel_size=3, padding=1)
        self.conv2 = nn.Conv2d(64, 128, kernel_size=3, padding=1)
        self.pool = nn.MaxPool2d(2,2)
        self.fc = nn.Linear(128 * 56 * 56, 256)

    def forward(self, x):
        x = F.relu(self.conv1(x))
        x = self.pool(x)
        x = F.relu(self.conv2(x))
        x = self.pool(x)
        x = torch.flatten(x, 1)
        x = F.relu(self.fc(x))
        return x

class FusionDNN(nn.Module):
    def __init__(self, input_dim=512, hidden_dim=1024, num_classes=2):
        super().__init__()
        self.fc1 = nn.Linear(input_dim, hidden_dim)
        self.fc2 = nn.Linear(hidden_dim, hidden_dim//2)
        self.fc3 = nn.Linear(hidden_dim//2, num_classes)
        self.relu = nn.ReLU()
        self.dropout = nn.Dropout(0.5)

    def forward(self, x):
        x = self.dropout(self.relu(self.fc1(x)))
        x = self.dropout(self.relu(self.fc2(x)))
        return self.fc3(x)

# Feature-level fusion model wrapper (works for RGB-only, Thermal-only, No-Fusion, Feature-fusion)
class FeatureLevelFusionWithDNNModel(nn.Module):
    def __init__(self, rgb_extractor=None, thermal_extractor=None, fusion_dnn=None):
        super().__init__()
        self.rgb_extractor = rgb_extractor
        self.thermal_extractor = thermal_extractor
        self.fusion_dnn = fusion_dnn

    def forward(self, rgb_input, thermal_input):
        features = []
        if self.rgb_extractor is not None:
            rgb_feat = self.rgb_extractor(rgb_input)
            features.append(rgb_feat)
        if self.thermal_extractor is not None:
            thermal_feat = self.thermal_extractor(thermal_input)
            features.append(thermal_feat)
        if len(features) == 0:
            raise ValueError("At least one extractor must be provided.")
        fused = torch.cat(features, dim=1)
        if self.fusion_dnn is not None:
            out = self.fusion_dnn(fused)
        else:
            # If fusion_dnn is None (No_Fusion experiment), return fused features directly
            out = fused
        return out

# ViT: subclass to accept 6-channel input conveniently
class ViTFor6ChannelImageClassification(ViTForImageClassification):
    def __init__(self, config):
        super().__init__(config)
        # Replace patch embedding conv to accept 6 channels
        # In HF ViT implementation patch embed conv typically located at self.vit.embeddings.patch_embeddings.proj
        self.vit.embeddings.patch_embeddings.proj = nn.Conv2d(in_channels=6,
                                                              out_channels=config.hidden_size,
                                                              kernel_size=(config.patch_size, config.patch_size),
                                                              stride=(config.patch_size, config.patch_size))

# ViT wrapper to expose consistent forward(rgb, thermal)
class ViTWithFusionModel(nn.Module):
    def __init__(self, vit_model):
        super().__init__()
        self.vit = vit_model
        # optional linear head if you want mapping, but ViTForImageClassification already exposes logits
        # We'll use the vit_model as-is and return logits
    def forward(self, rgb_input, thermal_input):
        # rgb_input & thermal_input are tensors [B,3,H,W]
        fused = torch.cat([rgb_input, thermal_input], dim=1)  # [B,6,H,W]
        # HF ViT expects pixel_values argument when using ViTForImageClassification
        outputs = self.vit(pixel_values=fused)
        # outputs is ModelOutput with .logits
        return outputs.logits

# -------------------------
# Helper: instantiate models depending on experiment
# -------------------------
def build_model_for_experiment(exp_type):
    if exp_type == 'RGB_only':
        rgb_extractor = RGBFeatureExtractor()
        model = FeatureLevelFusionWithDNNModel(rgb_extractor=rgb_extractor,
                                              thermal_extractor=None,
                                              fusion_dnn=FusionDNN(input_dim=256, num_classes=num_classes))
        return model
    if exp_type == 'Thermal_only':
        thermal_extractor = ThermalFeatureExtractor()
        model = FeatureLevelFusionWithDNNModel(rgb_extractor=None,
                                              thermal_extractor=thermal_extractor,
                                              fusion_dnn=FusionDNN(input_dim=256, num_classes=num_classes))
        return model
    if exp_type == 'No_Fusion':
        rgb_extractor = RGBFeatureExtractor()
        thermal_extractor = ThermalFeatureExtractor()
        # fusion_dnn = None => forward returns concatenated features
        model = FeatureLevelFusionWithDNNModel(rgb_extractor=rgb_extractor,
                                              thermal_extractor=thermal_extractor,
                                              fusion_dnn=None)
        return model
    if exp_type == 'ViT_with_Fusion':
        # create ViT config and 6-channel model
        vit_config = ViTConfig.from_pretrained("google/vit-base-patch16-224-in21k")
        vit_config.num_channels = 6
        vit_config.num_labels = num_classes
        vit_config.patch_size = 16  # ensure patch_size exists
        vit = ViTFor6ChannelImageClassification(vit_config)
        model = ViTWithFusionModel(vit)
        return model
    raise ValueError("Unknown experiment type")

# -------------------------
# Dataset & Dataloaders
# -------------------------
dataset = PairedImageDataset(root_dir=root_dir, transform_rgb=transform_rgb, transform_thermal=transform_thermal)
# 80/20 split
n = len(dataset)
train_n = int(0.8 * n)
test_n = n - train_n
train_ds, test_ds = torch.utils.data.random_split(dataset, [train_n, test_n], generator=torch.Generator().manual_seed(SEED))

# DataLoaders:
# For feature-level experiments, dataloader yields (rgb,thermal,label)
# For ViT, we will concatenate inside the training loop before passing to model
train_loader = DataLoader(train_ds, batch_size=batch_size, shuffle=True, num_workers=0)
test_loader = DataLoader(test_ds, batch_size=batch_size, shuffle=False, num_workers=0)

# -------------------------
# Training / Evaluation helpers (works across variants)
# -------------------------
def compute_metrics(y_true, y_pred, y_prob=None):
    y_true = np.array(y_true)
    y_pred = np.array(y_pred)
    acc = (y_true == y_pred).mean()
    prec = precision_score(y_true, y_pred, average='binary', zero_division=0)
    rec = recall_score(y_true, y_pred, average='binary', zero_division=0)
    f1 = f1_score(y_true, y_pred, average='binary', zero_division=0)
    roc_auc = None
    pr_auc = None
    fpr = tpr = precision_vals = recall_vals = None
    if y_prob is not None:
        try:
            fpr, tpr, _ = roc_curve(y_true, y_prob)
            roc_auc = auc(fpr, tpr)
            precision_vals, recall_vals, _ = precision_recall_curve(y_true, y_prob)
            pr_auc = auc(recall_vals, precision_vals)
        except Exception:
            pass
    return acc, prec, rec, f1, roc_auc, pr_auc, fpr, tpr, precision_vals, recall_vals

def evaluate(model, loader, device, exp_type):
    model.eval()
    all_labels = []
    all_preds = []
    all_probs = []
    with torch.no_grad():
        for rgb, thermal, labels in loader:
            labels = labels.to(device)
            if exp_type == 'ViT_with_Fusion':
                fused = torch.cat([rgb.to(device), thermal.to(device)], dim=1)  # [B,6,H,W]
                logits = model(rgb.to(device), thermal.to(device))
                probs = torch.softmax(logits, dim=1)[:, 1].cpu().numpy()
                preds = torch.argmax(logits, dim=1).cpu().numpy()
            else:
                logits = model(rgb.to(device), thermal.to(device))
                # If No_Fusion (fusion_dnn None) - model returns features not logits
                if exp_type == 'No_Fusion':
                    # For No_Fusion, we need a simple classifier to get logits for evaluation.
                    # For fairness, we will append a small linear head on-the-fly (not trained) -> not recommended.
                    # Better: in No_Fusion experiment you should attach a classifier or evaluate clustering metrics.
                    raise RuntimeError("No_Fusion returns features. Attach a classifier to evaluate or set experiment_type to a fusion variant.")
                probs = torch.softmax(logits, dim=1)[:, 1].cpu().numpy()
                preds = torch.argmax(logits, dim=1).cpu().numpy()

            all_labels.extend(labels.cpu().numpy())
            all_preds.extend(preds)
            all_probs.extend(probs)

    return compute_metrics(all_labels, all_preds, np.array(all_probs))

# -------------------------
# Training loop (unified)
# -------------------------
def train_and_evaluate(exp_type, model, train_loader, test_loader, device, num_epochs=10, lr=1e-4):
    model = model.to(device)
    optimizer = Adam(model.parameters(), lr=lr)
    loss_fn = nn.CrossEntropyLoss()

    for epoch in range(num_epochs):
        model.train()
        running_loss = 0.0
        running_acc = 0.0
        n_batches = 0

        for rgb, thermal, labels in train_loader:
            labels = labels.to(device)
            optimizer.zero_grad()

            if exp_type == 'ViT_with_Fusion':
                # ViT expects fused 6-channel input; our ViT wrapper accepts (rgb,thermal) and handles concat
                logits = model(rgb.to(device), thermal.to(device))  # returns logits
            else:
                logits = model(rgb.to(device), thermal.to(device))
                if exp_type == 'No_Fusion':
                    # No_Fusion returns fused features if fusion_dnn is None -> cannot compute loss directly
                    raise RuntimeError("No_Fusion variant returns features (no classifier). Train a classifier or use Feature-fusion variant instead.")
            loss = loss_fn(logits, labels)
            loss.backward()
            optimizer.step()

            preds = torch.argmax(logits, dim=1)
            acc = (preds == labels).float().mean().item()
            running_loss += loss.item()
            running_acc += acc
            n_batches += 1

        avg_loss = running_loss / n_batches
        avg_acc = running_acc / n_batches
        print(f"[{exp_type}] Epoch {epoch+1}/{num_epochs} | Loss: {avg_loss:.4f} | Train Accuracy: {avg_acc:.4f}")

    # Save model
    save_path = f"{exp_type}_model.pth"
    torch.save(model.state_dict(), save_path)
    print(f"Saved model to {save_path}")

    # Evaluate
    metrics = evaluate(model, test_loader, device, exp_type)
    acc, prec, rec, f1, roc_auc, pr_auc, fpr, tpr, precision_vals, recall_vals = metrics
    print(f"\n[{exp_type}] Test metrics -> Acc: {acc:.4f}, Prec: {prec:.4f}, Rec: {rec:.4f}, F1: {f1:.4f}, ROC-AUC: {roc_auc}\n")

    # Plot ROC/PR/Confusion if computed
    if roc_auc is not None and fpr is not None:
        plt.figure()
        plt.plot(fpr, tpr, label=f'ROC (AUC={roc_auc:.2f})')
        plt.plot([0,1],[0,1],'--', color='gray')
        plt.xlabel('FPR'); plt.ylabel('TPR'); plt.title(f'ROC Curve - {exp_type}'); plt.legend(); plt.show()
    if pr_auc is not None and precision_vals is not None:
        pr_auc = auc(recall_vals, precision_vals)
        plt.figure()
        plt.plot(recall_vals, precision_vals, label=f'PR (AUC={pr_auc:.2f})')
        plt.xlabel('Recall'); plt.ylabel('Precision'); plt.title(f'Precision-Recall - {exp_type}'); plt.legend(); plt.show()

    # Confusion matrix
    # Recompute predictions/probs to get arrays for confusion matrix
    all_labels = []
    all_preds = []
    with torch.no_grad():
        for rgb, thermal, labels in test_loader:
            labels = labels.to(device)
            if exp_type == 'ViT_with_Fusion':
                logits = model(rgb.to(device), thermal.to(device))
            else:
                logits = model(rgb.to(device), thermal.to(device))
            preds = torch.argmax(logits, dim=1)
            all_labels.extend(labels.cpu().numpy())
            all_preds.extend(preds.cpu().numpy())

    cm = confusion_matrix(all_labels, all_preds)
    plt.figure(figsize=(5,4))
    sns.heatmap(cm, annot=True, fmt='d', cmap='Blues', xticklabels=['FAW','Healthy'], yticklabels=['FAW','Healthy'])
    plt.xlabel('Predicted'); plt.ylabel('True'); plt.title(f'Confusion Matrix - {exp_type}')
    plt.show()

    return metrics

# -------------------------
# Run experiment
# -------------------------
if experiment_type == 'No_Fusion':
    # No_Fusion variant returns fused features but no DNN head: not trainable as-is for classification.
    # If you want No_Fusion to be evaluated as a classifier, attach a FusionDNN head and train it.
    print("Note: 'No_Fusion' returns fused features and does not include a classifier head by design.")
    print("If you want to train/evaluate a classifier on top of the fused features, set experiment_type='RGB_only' or add a fusion_dnn in code.")
else:
    model = build_model_for_experiment(experiment_type)
    metrics = train_and_evaluate(experiment_type, model, train_loader, test_loader, device, num_epochs=num_epochs, lr=lr)

# -------------------------
# End
# -------------------------
