# Supplementary material for: Robust Fall Army Worm detection in maize using multimodal RGB and thermal image fusion
Source: Sci Rep. 2025 Dec 25;16:464. doi: 10.1038/s41598-025-29784-8 (PMC12775024; doi:10.1038/s41598-025-29784-8)
Supplement: Supplementary file 1 — Supplementary Material 1 [file 41598_2025_29784_MOESM1_ESM.zip › Supplementary Code/requirements.txt]

Python 3.10+
PyTorch ≥ 2.0
torchvision==0.17.1
transformers==4.36.0
scikit-learn==1.5.2
matplotlib==3.9.2
seaborn==0.12.2
pillow==10.0.0
numpy==1.26.4
opencv-python
tqdm
