# Supplementary material for: Robust Fall Army Worm detection in maize using multimodal RGB and thermal image fusion
Source: Sci Rep. 2025 Dec 25;16:464. doi: 10.1038/s41598-025-29784-8 (PMC12775024; doi:10.1038/s41598-025-29784-8)
Supplement: Supplementary file 1 — Supplementary Material 1 [file 41598_2025_29784_MOESM1_ESM.zip › Supplementary Code/README.md]

                                     Robust Fall Army Worm Detection in Maize Using Multimodal RGB and Thermal Image Fusion

Authors: Prakash Sandhya, B Venkataramana
Corresponding Author: venkataramana.b@vit.ac.in
Affiliation: Department of Mathematics, School of Advanced Sciences, Vellore Institute of Technology, Vellore, Tamil Nadu, India
Manuscript Type: Research Article
Journal: Scientific Reports
Manuscript ID: cea96ce2-21aa-46c7-8192-8f69d803310a


Overview
This repository contains the source code for reproducing the experiments described in the manuscript titled "Leveraging Multi-Modal Data for Robust Fall Army worm Detection: A Fusion of RGB and Thermal Imaging". The code implements a hybrid deep learning framework that combines feature-level and image-level fusion of RGB and thermal images to classify Fall Army worm (FAW)-infested and healthy maize leaves.


Key Features
•	Feature-Level Fusion: CNN-based feature extraction from RGB and thermal images, concatenated and classified using a Deep Neural Network (DNN).
•	Image-Level Fusion: Concatenated 6-channel RGB-thermal images processed using a modified Vision Transformer (ViT).
•	Ablation Study: Compares four configurations: RGB only, Thermal only, No-Fusion, and ViT with Fusion.
•	Reproducibility: Fixed random seeds ensure consistent results across runs.


Code Structure
Supplementary_Code/
│
├── RGB_Thermal Fusion.py     # Primary Python script implementing the full pipeline
├── requirements.txt      # List of Python dependencies
└── README.md             # This documentation file

Data
The dataset used in this study is publicly available and has been deposited at the Figshare repository:
	Repository Link: https://figshare.com/s/677d2384ba6e02db9230
	DOI: 10.6084/m9.figshare.28388018
	Data Article: Sandhya P, Venkataramana B, Kumar TP, and Sujatha R (2025).
	Thermal and RGB image dataset for detection and management of Fall Army worm (FAW) infestation in maize.
	Frontiers in Agronomy, 7:1629681. DOI: 10.3389/fagro.2025.1629681

Note: This repository does not include the dataset. Users should download it directly from the Figshare repository and update the dataset path in the script before running.


Requirements
Install dependencies using: pip install -r requirements.txt


Running the Code
1.	Download the dataset from Figshare and update the data_path variable in RGB_Thermal Fusion.py.
2.	Run the main script from the command line: python RGB_Thermal Fusion.py
3.	The script sequentially executes:
	     Feature-level fusion
	     PCA visualisation of fused features
	     Image-level (ViT) fusion
	     Ablation study (RGB-only, Thermal-only, No-Fusion, ViT-with-Fusion)
All outputs (training logs and metrics) are printed to the console and optionally saved as CSV files if configured.


Reproducibility
•	Random seeds are fixed for NumPy, Python, and PyTorch to ensure identical results across runs.
•	Model training and evaluation configurations exactly follow those described in the manuscript.
•	Results are reproducible as long as the dataset structure is consistent with the provided instructions.


Contact
For questions or technical issues related to this code, please contact:
Dr. Venkataramana B – venkataramana.b@vit.ac.in


License and Usage
This code is released for academic and research purposes only. Redistribution or commercial use is not permitted without prior written permission from the authors.
